# Supplementary material for: Deficiency of TET2-mediated KMT2D self-transcription confers a targetable vulnerability in hepatocellular carcinoma
Source: PNAS Nexus. 2024 Nov 11;3(11):pgae504. doi: 10.1093/pnasnexus/pgae504 (PMC11574621; doi:10.1093/pnasnexus/pgae504)
Supplement: pgae504_Supplementary_Data [file pgae504_supplementary_data.zip]

Archive with 6 entries (6 files):
- PNASNEXUS-PNASNEXUS-2024-00569RR-s03.tif
- PNASNEXUS-PNASNEXUS-2024-00569RR-s04.tif
- PNASNEXUS-PNASNEXUS-2024-00569RR-s05.tif
- PNASNEXUS-PNASNEXUS-2024-00569RR-s06.tif
- PNASNEXUS-PNASNEXUS-2024-00569RR-s01.docx
- PNASNEXUS-PNASNEXUS-2024-00569RR-s02.tif
